# Supplementary material for: Long-Term Environmental Hypoxia Exposure and Haematopoietic Prolyl Hydroxylase-1 Deletion Do Not Impact Experimental Crohn’s Like Ileitis
Source: Biology (Basel). 2021 Sep 8;10(9):887. doi: 10.3390/biology10090887 (PMC8464968; doi:10.3390/biology10090887)
Supplement: Supplementary file 1 [file biology-10-00887-s001.zip]

Archive with 1 entries (1 files):
- biology-1345824-supplementary.pdf
